# Supplementary material for: Examination of the Effects of Domestic Water Buffalo (Bubalus bubalis) Grazing on Wetland and Dry Grassland Habitats
Source: Plants (Basel). 2023 May 31;12(11):2184. doi: 10.3390/plants12112184 (PMC10255522; doi:10.3390/plants12112184)
Supplement: Supplementary file 1 [file plants-12-02184-s001.zip]

Archive with 1 entries (1 files):
- plants-2341460-supplementary.xlsx
